# Supplementary material for: Joint Loads in Marsupial Ankles Reflect Habitual Bipedalism versus Quadrupedalism
Source: PLoS One. 2013 Mar 12;8(3):e58811. doi: 10.1371/journal.pone.0058811 (PMC3595237; doi:10.1371/journal.pone.0058811)
Supplement: Table S2 — Nexus tree file used in the pANOVA. The phylogenetic tree with known divergence dates for taxa in the sample is based on recent molecular studies of marsupials [40]–[41]. The tree file was created with Mesquite software. (NEX) [file pone.0058811.s002.nex]

#NEXUS
[written Tue Jan 15 13:32:14 PST 2013 by Mesquite  version 2.74 (build 550) at wireless-plus-021-032.usc.edu/68.181.21.32]

BEGIN TAXA;
	TITLE Untitled_Block_of_Taxa;
	DIMENSIONS NTAX=14;
	TAXLABELS
		'Macropus_eugenii' 'Macropus_fuliginosus' 'Macropus_giganteus' 'Macropus_parma' 'Wallabia_bicolor' 'Dendrolagus_dorianus' 'Dendrolagus_lumholtzi' 'Phascolarctos_cinereus' 'Trichosurus_vulpecula' 'Sarcophilus_harrisii' 'Thylocinus_cynocephalus' 'Lasiorhinus_kreffti' 'Lasiorhinus_latifrons' 'Vombatus_ursinus' 
	;

END;


BEGIN TREES;
	Title 'Trees block 2 from marsupial_tree.nex';
	LINK Taxa = Untitled_Block_of_Taxa;
	TRANSLATE
		1 'Macropus_eugenii',
		2 'Macropus_fuliginosus',
		3 'Macropus_giganteus',
		4 'Macropus_parma',
		5 'Wallabia_bicolor',
		6 'Dendrolagus_dorianus',
		7 'Dendrolagus_lumholtzi',
		8 'Phascolarctos_cinereus',
		9 'Trichosurus_vulpecula',
		10 'Sarcophilus_harrisii',
		11 'Thylocinus_cynocephalus',
		12 'Lasiorhinus_kreffti',
		13 'Lasiorhinus_latifrons',
		14 'Vombatus_ursinus';
	TREE 'Untitled Tree+' = (((((((1:3.6,4:3.6):0.5,5:4.1):9.7,(2:1.5,3:1.5):12.3):0.9,(6:1.7,7:1.7):13.0):32.4,9:47.1):6.2,(8:40.7,((13:3.0,12:3.0):4.3,14:7.3):33.4):12.6):11.9,(11:26.0,10:26.0):39.2):1.0;

END;


Begin MESQUITE;
		MESQUITESCRIPTVERSION 2;
		TITLE AUTO;
		tell ProjectCoordinator;
		timeSaved 1358285534967;
		getEmployee #mesquite.minimal.ManageTaxa.ManageTaxa;
		tell It;
			setID 0 8191072713102890384;
		endTell;
		getWindow;
		tell It;
			suppress;
			setResourcesState false false 235;
			setPopoutState 400;
			setExplanationSize 0;
			setAnnotationSize 0;
			setFontIncAnnot 0;
			setFontIncExp 0;
			setSize 1086 665;
			setLocation 8 22;
			setFont SanSerif;
			setFontSize 10;
			getToolPalette;
			tell It;
			endTell;
			desuppress;
		endTell;
		getEmployee  #mesquite.minimal.ManageTaxa.ManageTaxa;
		tell It;
			showTaxa #8191072713102890384 #mesquite.lists.TaxonList.TaxonList;
			tell It;
				setTaxa #8191072713102890384;
				getWindow;
				tell It;
					newAssistant  #mesquite.lists.DefaultTaxaOrder.DefaultTaxaOrder;
					newAssistant  #mesquite.lists.TaxonListCurrPartition.TaxonListCurrPartition;
					setExplanationSize 30;
					setAnnotationSize 20;
					setFontIncAnnot 0;
					setFontIncExp 0;
					setSize 851 598;
					setLocation 8 22;
					setFont SanSerif;
					setFontSize 10;
					getToolPalette;
					tell It;
					endTell;
				endTell;
				showWindow;
				getEmployee #mesquite.lists.ColorTaxon.ColorTaxon;
				tell It;
					setColor Red;
					removeColor off;
				endTell;
				getEmployee #mesquite.lists.TaxonListAnnotPanel.TaxonListAnnotPanel;
				tell It;
					togglePanel off;
				endTell;
			endTell;
		endTell;
		getEmployee  #mesquite.trees.ManageTrees.ManageTrees;
		tell It;
			showTrees 0 #mesquite.lists.TreesList.TreesList;
			tell It;
				setTreeBlock 1;
				getWindow;
				tell It;
					newAssistant  #mesquite.lists.NumForTreeList.NumForTreeList;
				tell It;
					suppress;
					setValueTask  #mesquite.trees.NumberOfTaxa.NumberOfTaxa;
					desuppress;
				endTell;
					newAssistant  #mesquite.lists.TreeListRooted.TreeListRooted;
					newAssistant  #mesquite.lists.TreeListPolys.TreeListPolys;
					newAssistant  #mesquite.lists.TreeListPolyAssumption.TreeListPolyAssumption;
					setExplanationSize 30;
					setAnnotationSize 20;
					setFontIncAnnot 0;
					setFontIncExp 0;
					setSize 851 598;
					setLocation 8 22;
					setFont SanSerif;
					setFontSize 10;
					getToolPalette;
					tell It;
					endTell;
				endTell;
				showWindow;
			endTell;
		endTell;
		getEmployee  #mesquite.trees.BasicTreeWindowCoord.BasicTreeWindowCoord;
		tell It;
			makeTreeWindow #8191072713102890384  #mesquite.trees.BasicTreeWindowMaker.BasicTreeWindowMaker;
			tell It;
				suppressEPCResponse;
				setTreeSource  #mesquite.trees.StoredTrees.StoredTrees;
				tell It;
					setTreeBlock 1;
					toggleUseWeights off;
				endTell;
				setAssignedID 821.1358285446479.1184801192441783140;
				getTreeWindow;
				tell It;
					setExplanationSize 30;
					setAnnotationSize 20;
					setFontIncAnnot 0;
					setFontIncExp 0;
					setSize 851 598;
					setLocation 8 22;
					setFont SanSerif;
					setFontSize 10;
					getToolPalette;
					tell It;
					endTell;
					showPage 1;
					setActive;
					getTreeDrawCoordinator #mesquite.trees.BasicTreeDrawCoordinator.BasicTreeDrawCoordinator;
				tell It;
					suppress;
					setTreeDrawer  #mesquite.trees.SquareTree.SquareTree;
					tell It;
						setNodeLocs #mesquite.trees.NodeLocsStandard.NodeLocsStandard;
						tell It;
							branchLengthsToggle off;
							toggleScale on;
							toggleBroadScale off;
							toggleCenter on;
							toggleEven on;
						endTell;
						setEdgeWidth 6;
						orientUp;
						setCornerMode Right_Angle  50;
					endTell;
					setBackground White;
					setBranchColor Black;
					showNodeNumbers off;
					showBranchColors on;
					labelBranchLengths off;
					centerBrLenLabels on;
					showBrLensUnspecified on;
					showBrLenLabelsOnTerminals on;
					setBrLenLabelColor 0 0 255;
					setNumBrLenDecimals 6;
					desuppress;
					getEmployee #mesquite.trees.BasicDrawTaxonNames.BasicDrawTaxonNames;
					tell It;
						setColor Black;
						toggleColorPartition on;
						toggleShadePartition off;
						toggleShowFootnotes on;
						toggleNodeLabels on;
						toggleCenterNodeNames off;
						toggleShowNames on;
						namesAngle ?;
					endTell;
				endTell;
					setTreeNumber 1;
					setDrawingSizeMode 0;
					toggleLegendFloat on;
					scale 0;
					toggleTextOnTree off;
					showWindow;
				endTell;
				desuppressEPCResponse;
				getEmployee #mesquite.trees.ColorBranches.ColorBranches;
				tell It;
					setColor Red;
					removeColor off;
				endTell;
				getEmployee #mesquite.ornamental.BranchNotes.BranchNotes;
				tell It;
					setAlwaysOn off;
				endTell;
				getEmployee #mesquite.ornamental.ColorTreeByPartition.ColorTreeByPartition;
				tell It;
					colorByPartition off;
				endTell;
				getEmployee #mesquite.ornamental.DrawTreeAssocDoubles.DrawTreeAssocDoubles;
				tell It;
					setOn on;
					setDigits 4;
					writeAsPercentage off;
					toggleCentred on;
					toggleHorizontal on;
					setFontSize 10;
					setOffset 0  0;
				endTell;
				getEmployee #mesquite.ornamental.DrawTreeAssocStrings.DrawTreeAssocStrings;
				tell It;
					setOn on;
					toggleCentred on;
					toggleHorizontal on;
					setFontSize 10;
					setOffset 0  0;
				endTell;
				getEmployee #mesquite.trees.TreeInfoValues.TreeInfoValues;
				tell It;
					panelOpen false;
				endTell;
			endTell;
		endTell;
		endTell;
end;
